# Supplementary material for: Systematic analysis of CNGCs in cotton and the positive role of GhCNGC32 and GhCNGC35 in salt tolerance
Source: BMC Genomics. 2022 Aug 5;23:560. doi: 10.1186/s12864-022-08800-5 (PMC9356423; doi:10.1186/s12864-022-08800-5)
Supplement: Supplementary file 4 — Additional file 4: Table S1. Numbers of CNGC genes in each group of seven plant species. [file 12864_2022_8800_MOESM4_ESM.xlsx]

## Sheet: Sheet1
Table S1. Numbers of CNGC genes in each group of seven plant spceies.
	GroupⅠ	GroupⅡ	GroupⅢ	GroupⅣa	GroupⅣb	Total
A. thaliana	6	5	5	2	2	20
O. sativa	3	3	5	2	3	16
P. trichocarpa	4	3	7	3	2	19
G. arboreum	4	3	8	1	4	20
G. raimondii	4	3	8	1	4	20
G. barbadense	8	4	16	0	8	36
G. hirsutum	8	5	16	2	7	38
Total	37	26	65	11	30	169
