# Supplementary material for: Systematic analysis of CNGCs in cotton and the positive role of GhCNGC32 and GhCNGC35 in salt tolerance
Source: BMC Genomics. 2022 Aug 5;23:560. doi: 10.1186/s12864-022-08800-5 (PMC9356423; doi:10.1186/s12864-022-08800-5)
Supplement: Supplementary file 5 — Additional file 5: Table S2. Detailed physicochemical characteristics of CNGC proteins of G. hirsutum, G. barbadense, G. arboreum and G. raimondii. [file 12864_2022_8800_MOESM5_ESM.xlsx]

## Sheet: Sheet1
Table S2. Detailed physicochemical characteristics of CNGC proteins of G. hirsutum, G. barbadense, G. arboreum and G. raimondii.
Species	gene model	ID	Chr	start	end	strand	cds length	protein length	pI	Mw (Da)	Domain	subfamily	subcellular localization
Gossypium. raimondii	Gorai.010G121000.1	GrCNGC12	Chr10	24503137	24509026	-	2130	709	9.13	81725.2	cNMP & Ion transport	Group Ⅲ	Cell membrane.
	Gorai.010G245300.1	GrCNGC13	Chr10	61428605	61431508	-	1926	641	9.25	74122	cNMP & Ion transport	Group Ⅲ	Cell membrane.
	Gorai.009G123300.1	GrCNGC6	Chr09	9200673	9206164	+	2241	746	9	85609.4	cNMP & Ion transport	GroupⅡ	Cell membrane.
	Gorai.009G108500.1	GrCNGC11	Chr09	7879763	7884030	-	2148	715	9.21	81561.7	cNMP & Ion transport	Group Ⅲ	Cell membrane.
	Gorai.009G056700.1	GrCNGC5	Chr09	4097678	4103911	+	2238	745	9.19	85318.3	cNMP & Ion transport	GroupⅡ	Cell membrane.
	Gorai.004G115300.2	GrCNGC2	Chr04	27570395	27576917	-	2127	708	9.11	82223.8	cNMP & Ion transport	GroupⅠ	Cell membrane.
	Gorai.007G002000.1	GrCNGC16	Chr07	201004	215206	-	2313	770	9.29	88274.9	cNMP & Ion transport	Group Ⅳa	Chloroplast.
	Gorai.013G215800.1	GrCNGC7	Chr13	53579735	53585314	+	2232	743	9.01	84783.6	cNMP & Ion transport	GroupⅡ	Cell membrane.
	Gorai.002G076600.1	GrCNGC17	Chr02	9066932	9074583	+	2130	709	9.02	81735.5	cNMP & Ion transport	Group Ⅳb	Cell membrane.
	Gorai.002G248200.1	GrCNGC8	Chr02	61219773	61222311	+	2097	698	9.1	79797.4	cNMP & Ion transport	Group Ⅲ	Cell membrane.
	Gorai.003G143300.1	GrCNGC9	Chr03	40840047	40843299	-	2127	708	9.16	81091.4	cNMP & Ion transport	Group Ⅲ	Cell membrane.
	Gorai.008G124800.1	GrCNGC3	Chr08	36428101	36434147	+	2160	719	9.54	82356.6	cNMP & Ion transport	GroupⅠ	Cell membrane.
	Gorai.001G155300.1	GrCNGC1	Chr01	21774055	21777693	-	2139	712	9.34	81877	cNMP & Ion transport	GroupⅠ	Cell membrane.
	Gorai.012G060800.1	GrCNGC14	Chr12	8516862	8519426	+	2145	714	6.53	82096.6	cNMP & Ion transport	Group Ⅲ	Cell membrane.
	Gorai.012G003500.1	GrCNGC4	Chr12	416603	423915	-	2139	712	9.1	82227.7	cNMP & Ion transport	GroupⅠ	Cell membrane.
	Gorai.012G050600.1	GrCNGC20	Chr12	6577438	6580915	+	2088	695	9.41	79673.8	cNMP & Ion transport	Group Ⅳb	Cell membrane.
	Gorai.012G095800.1	GrCNGC15	Chr12	17638794	17645761	-	2217	738	9.25	85276.6	cNMP & Ion transport	Group Ⅲ	Cell membrane.
	Gorai.006G012500.1	GrCNGC18	Chr06	2655669	2661881	-	2067	688	9.34	78832.1	cNMP & Ion transport	Group Ⅳb	Cell membrane.
	Gorai.006G012600.1	GrCNGC19	Chr06	2689723	2695126	+	2301	766	9.53	87424.1	cNMP & Ion transport	Group Ⅳb	Cell membrane.
	Gorai.006G187100.1	GrCNGC10	Chr06	44397567	44400915	-	2079	692	9.07	79512.9	cNMP & Ion transport	Group Ⅲ	Cell membrane.
G. barbadense	GB_A01G0654	GbCNGC29	A01	8340359	8347075	+	2130	709	8.96	81755.5	cNMP & Ion transport	Group Ⅳb	Cell membrane.
	GB_A01G2423	GbCNGC13	A01	113940276	113942735	+	2118	705	8.89	80857.6	cNMP & Ion transport	Group Ⅲ	Cell membrane.
	GB_A03G0408	GbCNGC14	A03	5378670	5381423	+	2127	708	9.16	81075.4	cNMP & Ion transport	Group Ⅲ	Cell membrane.
	GB_A05G1064	GbCNGC15	A05	9705719	9708736	-	2142	713	9.21	81437.7	cNMP & Ion transport	Group Ⅲ	Cell membrane.
	GB_A05G1209	GbCNGC9	A05	11244197	11248625	+	2247	748	8.9	85931.6	cNMP & Ion transport	GroupⅡ	Cell membrane.
	GB_A05G3707	GbCNGC16	A05	85744927	85751230	-	2196	731	9.32	84369.6	cNMP & Ion transport	Group Ⅲ	Cell membrane.
	GB_A05G3887	GbCNGC17	A05	97057207	97059788	-	2160	719	7.52	82497.1	cNMP & Ion transport	Group Ⅲ	Cell membrane.
	GB_A05G3992	GbCNGC30	A05	99768851	99772088	-	2088	695	9.33	79658.7	cNMP & Ion transport	Group Ⅳb	Cell membrane.
	GB_A05G4434	GbCNGC1	A05	107219415	107224955	+	2139	712	9.1	82184.6	cNMP & Ion transport	GroupⅠ	Cell membrane.
	GB_A06G1371	GbCNGC18	A06	42524735	42528489	-	2130	709	9.06	81907.3	cNMP & Ion transport	Group Ⅲ	Cell membrane.
	GB_A07G1499	GbCNGC2	A07	29622917	29625742	-	2157	718	9.37	82482.8	cNMP & Ion transport	GroupⅠ	Cell membrane.
	GB_A08G1129	GbCNGC3	A08	48625385	48630698	-	2127	708	9.13	82231.9	cNMP & Ion transport	GroupⅠ	Cell membrane.
	GB_A09G0141	GbCNGC31	A09	2757338	2762411	-	2088	695	9.25	79630.1	cNMP & Ion transport	Group Ⅳb	Cell membrane.
	GB_A09G0142	GbCNGC32	A09	2790675	2796149	+	2301	766	9.62	87514.3	cNMP & Ion transport	Group Ⅳb	Cell membrane.
	GB_A09G1976	GbCNGC19	A09	71477236	71479830	-	2079	692	9.06	79457.9	cNMP & Ion transport	Group Ⅲ	Cell membrane.
	GB_A12G1348	GbCNGC4	A12	74396826	74401952	+	2127	708	9.56	81041.1	cNMP & Ion transport	GroupⅠ	Cell membrane.
	GB_A13G2222	GbCNGC20	A13	106872510	106875125	+	2112	703	9	81007.5	cNMP & Ion transport	Group Ⅲ	Cell membrane.
	GB_A13G2256	GbCNGC10	A13	107206825	107211400	+	2232	743	9.06	84785.7	cNMP & Ion transport	GroupⅡ	Cell membrane.
	GB_D01G0691	GbCNGC33	D01	7936725	7943616	+	2130	709	8.98	81664.4	cNMP & Ion transport	Group Ⅳb	Cell membrane.
	GB_D01G2497	GbCNGC21	D01	62064666	62067115	+	2193	730	8.92	83703.8	cNMP & Ion transport	Group Ⅲ	Cell membrane.
	GB_D03G1581	GbCNGC22	D03	48448709	48451462	-	2127	708	9.16	81091.4	cNMP & Ion transport	Group Ⅲ	Cell membrane.
	GB_D04G0035	GbCNGC5	D04	385236	390771	-	2139	712	9.1	82269.8	cNMP & Ion transport	GroupⅠ	Cell membrane.
	GB_D04G0471	GbCNGC34	D04	6677091	6680229	+	2040	679	9.48	77717.6	cNMP & Ion transport	Group Ⅳb	Cell membrane.
	GB_D04G0574	GbCNGC23	D04	8733092	8735656	+	2223	740	6.89	85197.4	cNMP & Ion transport	Group Ⅲ	Cell membrane.
	GB_D04G0918	GbCNGC24	D04	18188544	18194883	-	2196	731	9.29	84290.5	cNMP & Ion transport	Group Ⅲ	Cell membrane.
	GB_D05G1039	GbCNGC25	D05	8718604	8721656	-	2145	714	9.21	81445.6	cNMP & Ion transport	Group Ⅲ	Cell membrane.
	GB_D05G1196	GbCNGC11	D05	10123264	10127684	+	2241	746	9	85609.4	cNMP & Ion transport	GroupⅡ	Cell membrane.
	GB_D06G1211	GbCNGC26	D06	24521290	24525210	-	2130	709	8.99	81792.2	cNMP & Ion transport	Group Ⅲ	Cell membrane.
	GB_D07G1515	GbCNGC6	D07	22418038	22421142	-	2277	758	9.47	87261.4	cNMP & Ion transport	GroupⅠ	Cell membrane.
	GB_D08G1179	GbCNGC7	D08	31589347	31594632	-	2127	708	9.15	82251.9	cNMP & Ion transport	GroupⅠ	Cell membrane.
	GB_D09G0118	GbCNGC35	D09	2582161	2587955	-	2088	695	9.28	79594	cNMP & Ion transport	Group Ⅳb	Cell membrane.
	GB_D09G0119	GbCNGC36	D09	2607455	2612271	+	2301	766	9.54	87436.1	cNMP & Ion transport	Group Ⅳb	Cell membrane.
	GB_D09G1823	GbCNGC27	D09	46652409	46654999	-	2079	692	9.11	79511.9	cNMP & Ion transport	Group Ⅲ	Cell membrane.
	GB_D12G1340	GbCNGC8	D12	39308436	39313499	+	2160	719	9.54	82392.6	cNMP & Ion transport	GroupⅠ	Cell membrane.
	GB_D13G2170	GbCNGC28	D13	55555896	55558000	+	1683	560	9.3	64794.1	cNMP & Ion transport	Group Ⅲ	Cell membrane.
	GB_D13G2204	GbCNGC12	D13	55857171	55861732	+	2232	743	9.01	84783.6	cNMP & Ion transport	GroupⅡ	Cell membrane.
G. hirsutum	GH_A01G0666	GhCNGC32	A01	8307748	8314689	+	2130	709	9.02	81808.5	cNMP & Ion transport	Group Ⅳb	Cell membrane.
	GH_A01G2318	GhCNGC14	A01	116435732	116438191	+	2118	705	8.89	80843.6	cNMP & Ion transport	Group Ⅲ	Cell membrane.
	GH_A03G0423	GhCNGC15	A03	5633107	5635861	+	2127	708	9.16	81089.5	cNMP & Ion transport	Group Ⅲ	Cell membrane.
	GH_A05G1052	GhCNGC16	A05	9339607	9342627	-	2142	713	9.21	81437.7	cNMP & Ion transport	Group Ⅲ	Cell membrane.
	GH_A05G1196	GhCNGC9	A05	10878388	10882818	+	2247	748	8.95	85928.6	cNMP & Ion transport	GroupⅡ	Cell membrane.
	GH_A05G3622	GhCNGC17	A05	89417430	89423731	-	2196	731	9.35	84368.6	cNMP & Ion transport	Group Ⅲ	Cell membrane.
	GH_A05G3792	GhCNGC18	A05	99587473	99590048	-	2154	717	7.52	82294.9	cNMP & Ion transport	Group Ⅲ	Cell membrane.
	GH_A05G3902	GhCNGC33	A05	102309769	102313006	-	2088	695	9.33	79658.7	cNMP & Ion transport	Group Ⅳb	Cell membrane.
	GH_A05G4341	GhCNGC1	A05	110389527	110394974	+	2088	695	9.3	80370.7	cNMP & Ion transport	GroupⅠ	Cell membrane.
	GH_A06G1326	GhCNGC19	A06	43706644	43710398	-	2130	709	9.06	81877.3	cNMP & Ion transport	Group Ⅲ	Cell membrane.
	GH_A07G1497	GhCNGC2	A07	29097070	29099895	-	2157	718	9.37	82508.8	cNMP & Ion transport	GroupⅠ	Cell membrane.
	GH_A08G1065	GhCNGC3	A08	50945536	50950844	-	2127	708	9.16	82349	cNMP & Ion transport	GroupⅠ	Cell membrane.
	GH_A09G0120	GhCNGC34	A09	2678083	2683062	+	2301	766	9.57	87428.1	cNMP & Ion transport	Group Ⅳb	Cell membrane.
	GH_A09G1857	GhCNGC20	A09	75438835	75441426	-	2079	692	9.06	79429.8	cNMP & Ion transport	Group Ⅲ	Cell membrane.
	GH_A11G0013	GhCNGC30	A11	133445	155271	-	2313	770	9.17	88115.7	cNMP & Ion transport	Group Ⅳa	Chloroplast.
	GH_A12G1280	GhCNGC4	A12	81198801	81203909	+	2127	708	9.56	81027.1	cNMP & Ion transport	GroupⅠ	Cell membrane.
	GH_A13G2088	GhCNGC21	A13	104678058	104680685	+	2124	707	8.94	81503.1	cNMP & Ion transport	Group Ⅲ	Cell membrane.
	GH_A13G2121	GhCNGC10	A13	105006822	105011398	+	2232	743	9.06	84802.7	cNMP & Ion transport	GroupⅡ	Cell membrane.
	GH_D01G0666	GhCNGC35	D01	7811749	7818939	+	2130	709	9.02	81635.4	cNMP & Ion transport	Group Ⅳb	Cell membrane.
	GH_D01G2397	GhCNGC22	D01	63038423	63040872	+	2193	730	8.87	83799.8	cNMP & Ion transport	Group Ⅲ	Cell membrane.
	GH_D03G1551	GhCNGC23	D03	48541105	48543858	-	2127	708	9.16	81091.4	cNMP & Ion transport	Group Ⅲ	Cell membrane.
	GH_D04G0030	GhCNGC5	D04	520947	526476	-	2139	712	9.1	82299.8	cNMP & Ion transport	GroupⅠ	Cell membrane.
	GH_D04G0466	GhCNGC36	D04	6986727	6995255	+	2094	697	9.4	79819.1	cNMP & Ion transport	Group Ⅳb	Cell membrane.
	GH_D04G0559	GhCNGC24	D04	9073593	9076157	+	2223	740	6.89	85197.4	cNMP & Ion transport	Group Ⅲ	Cell membrane.
	GH_D04G0884	GhCNGC25	D04	18739644	18745980	-	2196	731	9.29	84278.4	cNMP & Ion transport	Group Ⅲ	Cell membrane.
	GH_D05G0549	GhCNGC11	D05	4382980	4387496	+	2238	745	9.23	85244.3	cNMP & Ion transport	GroupⅡ	Cell membrane.
	GH_D05G1043	GhCNGC26	D05	8529345	8532379	-	2145	714	9.21	81564.7	cNMP & Ion transport	Group Ⅲ	Cell membrane.
	GH_D05G1197	GhCNGC12	D05	9889459	9893879	+	2241	746	9	85609.4	cNMP & Ion transport	GroupⅡ	Cell membrane.
	GH_D06G1164	GhCNGC27	D06	25136797	25140718	-	2130	709	8.93	81790.1	cNMP & Ion transport	Group Ⅲ	Cell membrane.
	GH_D07G1496	GhCNGC6	D07	21914390	21916880	-	2043	680	9.19	77963.7	cNMP & Ion transport	GroupⅠ	Cell membrane.
	GH_D08G1122	GhCNGC7	D08	32795056	32800351	-	2127	708	9.15	82251.9	cNMP & Ion transport	GroupⅠ	Cell membrane.
	GH_D09G0121	GhCNGC37	D09	2643586	2649415	-	2088	695	9.31	79653.1	cNMP & Ion transport	Group Ⅳb	Cell membrane.
	GH_D09G0122	GhCNGC38	D09	2668227	2673071	+	2301	766	9.57	87370.1	cNMP & Ion transport	Group Ⅳb	Cell membrane.
	GH_D09G1811	GhCNGC28	D09	45038543	45041133	-	2079	692	9.07	79584	cNMP & Ion transport	Group Ⅲ	Cell membrane.
	GH_D11G0018	GhCNGC31	D11	207379	220032	-	2313	770	9.2	88328.9	cNMP & Ion transport	Group Ⅳa	Chloroplast.
	GH_D12G1298	GhCNGC8	D12	40389070	40394131	+	2160	719	9.51	82393.6	cNMP & Ion transport	GroupⅠ	Cell membrane.
	GH_D13G2067	GhCNGC29	D13	58644649	58646753	+	1683	560	9.24	64744.1	cNMP & Ion transport	Group Ⅲ	Cell membrane.
	GH_D13G2102	GhCNGC13	D13	58978254	58982814	+	2232	743	8.97	84769.6	cNMP & Ion transport	GroupⅡ	Cell membrane.
G. arboreum	Ga01G2411	GaCNGC8	Chr01	107207852	107210607	+	2127	708	9.16	81103.5	cNMP & Ion transport	Group Ⅲ	Cell membrane.
	Ga01G0732	GaCNGC17	Chr01	9914558	9921711	+	2130	709	8.93	81807.5	cNMP & Ion transport	Group Ⅳb	——
	Ga02G1657	GaCNGC9	Chr02	97749586	97752188	+	2148	715	8.96	82112.1	cNMP & Ion transport	Group Ⅲ	Cell membrane.
	Ga04G1517	GaCNGC10	Chr04	86898684	86901259	-	2154	717	7.52	82289.9	cNMP & Ion transport	Group Ⅲ	Cell membrane.
	Ga04G1626	GaCNGC18	Chr04	90143417	90146638	-	2088	695	9.37	79616.8	cNMP & Ion transport	Group Ⅳb	Cell membrane.
	Ga04G2110	GaCNGC2	Chr04	98071052	98076588	+	2139	712	9.1	82227.7	cNMP & Ion transport	GroupⅠ	Cell membrane.
	Ga04G0852	GaCNGC1	Chr04	23568369	23572259	-	2130	709	9.21	81495.6	cNMP & Ion transport	GroupⅠ	Cell membrane.
	Ga05G0572	GaCNGC5	Chr05	5145230	5149709	+	2217	738	9.11	84373.2	cNMP & Ion transport	GroupⅡ	Cell membrane.
	Ga05G1104	GaCNGC11	Chr05	9506677	9509703	-	2142	713	9.19	81495.8	cNMP & Ion transport	Group Ⅲ	Cell membrane.
	Ga05G1255	GaCNGC6	Chr05	11108037	11112466	+	2247	748	8.9	85917.6	cNMP & Ion transport	GroupⅡ	Cell membrane.
	Ga06G1223	GaCNGC12	Chr06	47404847	47410039	-	2145	714	8.93	82473.9	cNMP & Ion transport	Group Ⅲ	Cell membrane.
	Ga08G1175	GaCNGC3	Chr08	65285350	65290913	-	2262	753	8.89	87332.8	cNMP & Ion transport	GroupⅠ	Cell membrane.
	Ga09G1844	GaCNGC13	Chr09	76172097	76174688	-	2079	692	9.06	79457.9	cNMP & Ion transport	Group Ⅲ	Cell membrane.
	Ga09G0093	GaCNGC19	Chr09	2006369	2013520	+	2139	712	9.45	81471.4	cNMP & Ion transport	Group Ⅳb	Cell membrane.
	Ga09G0167	GaCNGC20	Chr09	3622561	3627663	-	2088	695	9.22	79591.1	cNMP & Ion transport	Group Ⅳb	Cell membrane.
	Ga11G4114	GaCNGC16	Chr11	124328652	124350352	+	2313	770	9.22	88178.8	cNMP & Ion transport	Group Ⅳa	Chloroplast.
	Ga12G1804	GaCNGC4	Chr12	29109060	29114159	-	2127	708	9.58	81010	cNMP & Ion transport	GroupⅠ	Cell membrane.
	Ga13G2256	GaCNGC14	Chr13	117824620	117828265	+	2118	705	9.05	81470.1	cNMP & Ion transport	Group Ⅲ	Cell membrane.
	Ga13G2293	GaCNGC7	Chr13	118190385	118194964	+	2232	743	9.06	84812.7	cNMP & Ion transport	GroupⅡ	Cell membrane.
	Ga14G2437	GaCNGC15	tig00021276	18324	24625	+	2196	731	9.32	84369.6	cNMP & Ion transport	Group Ⅲ	Cell membrane.
