# Supplementary material for: Systematic analysis of CNGCs in cotton and the positive role of GhCNGC32 and GhCNGC35 in salt tolerance
Source: BMC Genomics. 2022 Aug 5;23:560. doi: 10.1186/s12864-022-08800-5 (PMC9356423; doi:10.1186/s12864-022-08800-5)
Supplement: Supplementary file 6 — Additional file 6: Table S3. Duplicate type of CNGCs in G. hirsutum and G. barbadense. [file 12864_2022_8800_MOESM6_ESM.xlsx]

## Sheet: Sheet1
Table S3. Duplicate type of CNGCs in G. hirsutum and G. barbadense. Dispersed means that the gene might arise from transposition; WGD means that the gene might arise from Whole Genome Duplication.
Name	Type		Name	Type
GhCNGC1	WGD		GbCNGC1	WGD
GhCNGC2	WGD		GbCNGC2	WGD
GhCNGC3	Dispersed		GbCNGC3	WGD
GhCNGC4	WGD		GbCNGC4	WGD
GhCNGC5	WGD		GbCNGC5	WGD
GhCNGC6	WGD		GbCNGC6	WGD
GhCNGC7	WGD		GbCNGC7	WGD
GhCNGC8	WGD		GbCNGC8	WGD
GhCNGC9	WGD		GbCNGC9	Dispersed
GhCNGC10	WGD		GbCNGC10	WGD
GhCNGC11	WGD		GbCNGC11	Dispersed
GhCNGC12	WGD		GbCNGC12	WGD
GhCNGC13	WGD		GbCNGC13	WGD
GhCNGC14	WGD		GbCNGC14	WGD
GhCNGC15	WGD		GbCNGC15	WGD
GhCNGC16	WGD		GbCNGC16	WGD
GhCNGC17	WGD		GbCNGC17	WGD
GhCNGC18	WGD		GbCNGC18	WGD
GhCNGC19	WGD		GbCNGC19	WGD
GhCNGC20	WGD		GbCNGC20	WGD
GhCNGC21	Dispersed		GbCNGC21	WGD
GhCNGC22	WGD		GbCNGC22	WGD
GhCNGC23	WGD		GbCNGC23	WGD
GhCNGC24	WGD		GbCNGC24	WGD
GhCNGC25	WGD		GbCNGC25	WGD
GhCNGC26	WGD		GbCNGC26	WGD
GhCNGC27	WGD		GbCNGC27	WGD
GhCNGC28	WGD		GbCNGC28	WGD
GhCNGC29	Singleton		GbCNGC29	WGD
GhCNGC30	WGD		GbCNGC30	WGD
GhCNGC31	WGD		GbCNGC31	WGD
GhCNGC32	WGD		GbCNGC32	Dispersed
GhCNGC33	WGD		GbCNGC33	WGD
GhCNGC34	WGD		GbCNGC34	WGD
GhCNGC35	WGD		GbCNGC35	WGD
GhCNGC36	WGD		GbCNGC36	Dispersed
GhCNGC37	WGD
GhCNGC38	WGD
