# Supplementary material for: Systematic analysis of CNGCs in cotton and the positive role of GhCNGC32 and GhCNGC35 in salt tolerance
Source: BMC Genomics. 2022 Aug 5;23:560. doi: 10.1186/s12864-022-08800-5 (PMC9356423; doi:10.1186/s12864-022-08800-5)
Supplement: Supplementary file 7 — Additional file 7: Table S4. Ka/Ks ratios of CNGC gene pairs of four cotton species. [file 12864_2022_8800_MOESM7_ESM.xlsx]

## Sheet: Sheet1
Table S4. Ka/Ks ratios of CNGC gene pairs of four cotton species.The homologous gene pairs were identified by the results of BLAST and collinearity analysis. When both Ka and Ks were equal to 0, Ka /Ks was considered equal to 1. When only Ks was equal to 0, it was marked as Ka>>Ks.
Seq_1	Seq_2	Ka	Ks	Ka/Ks	Type
Ga01G0732	Gorai.002G076600.1	0.00796413	0.0532895	0.14945	A_D
Ga01G2411	Gorai.003G143300.1	0.00123546	0.0407848	0.0302921	A_D
Ga02G1657	Gorai.002G248200.1	0.0164425	0.0328773	0.500117	A_D
Ga04G1517	Gorai.012G060800.1	0.00728161	0.0555018	0.131196	A_D
Ga04G1626	Gorai.012G050600.1	0.00942766	0.0316558	0.297818	A_D
Ga04G2110	Gorai.012G003500.1	0	0.0388106	0	A_D
Ga05G1255	Gorai.009G123300.1	0.0023385	0.0192999	0.121167	A_D
Ga06G1223	Gorai.010G121000.1	0.0173493	0.0495427	0.350189	A_D
Ga09G0093	Gorai.006G012600.1	0.0129653	0.055782	0.232428	A_D
Ga09G0167	Gorai.006G012500.1	0.0153712	0.0379361	0.405187	A_D
Ga09G1844	Gorai.006G187100.1	0.00252353	0.0464692	0.0543054	A_D
Ga11G4114	Gorai.007G002000.1	0.0107813	0.0285749	0.377302	A_D
Ga12G1804	Gorai.008G124800.1	0.00985185	0.0485487	0.202927	A_D
Ga13G2256	Gorai.010G245300.1	0.0214429	0.0614625	0.348877	A_D
Ga13G2293	Gorai.013G215800.1	0.0041102	0.0393856	0.104358	At_A
GB_A01G0654	Ga01G0732	0.00244238	0.0041216	0.59258	Dt_A
GB_D01G0691	Ga01G0732	0.00858115	0.0510654	0.168042	Dt_A
GB_A03G0408	Ga01G2411	0.00123584	0	-Infinity	At_A
GB_D03G1581	Ga01G2411	0.00123546	0.0492148	0.0251034	Dt_A
GB_A01G2423	Ga02G1657	0.00062144	0.00198216	0.313516	At_A
GB_D01G2497	Ga02G1657	0.00874828	0.0261772	0.334195	Dt_A
GB_A05G3887	Ga04G1517	0.00180868	0.00614338	0.294412	At_A
GB_D04G0574	Ga04G1517	0.00667278	0.0444889	0.149988	Dt_A
GB_A05G3992	Ga04G1626	0.00125026	0.0062241	0.200874	At_A
GB_A05G4434	Ga04G2110	0.00122524	0.0181339	0.0675664	At_A
GB_D04G0035	Ga04G2110	0.00061237	0.0409099	0.0149687	Dt_A
GB_A05G1064	Ga05G1104	0.00183664	0.00798544	0.229999	At_A
GB_D05G1039	Ga05G1104	0.0036776	0.0387183	0.0949837	Dt_A
GB_A05G1209	Ga05G1255	0.000582072	0.00190597	0.305394	At_A
GB_D05G1196	Ga05G1255	0.00233873	0.015395	0.151914	Dt_A
GB_A06G1371	Ga06G1223	0.0123189	0.0123425	0.998086	At_A
GB_A08G1129	Ga08G1175	0.00122568	0.00819261	0.149608	At_A
GB_A09G0142	Ga09G0093	0.0079927	0.0120767	0.661825	At_A
GB_D09G0119	Ga09G0093	0.012964	0.0472678	0.274266	Dt_A
GB_A09G0141	Ga09G0167	0.00565922	0.00823054	0.687588	At_A
GB_D09G0118	Ga09G0167	0.0145697	0.0397305	0.366713	Dt_A
GB_A09G1976	Ga09G1844	0	0.00617287	0	At_A
GB_D09G1823	Ga09G1844	0.00189145	0.0443245	0.0426729	Dt_A
GB_A12G1348	Ga12G1804	0.00183711	0.00822489	0.22336	At_A
GB_D12G1340	Ga12G1804	0.00737598	0.0507504	0.145338	Dt_A
GB_A13G2222	Ga13G2256	0.0181704	0.0269785	0.673512	At_A
GB_D13G2170	Ga13G2256	0.0264782	0.0895726	0.295606	Dt_A
GB_A13G2256	Ga13G2293	0.000585823	0.0135488	0.0432381	At_A
GB_D13G2204	Ga13G2293	0.0041102	0.0414102	0.0992558	Dt_A
GB_A01G0654	GB_D01G0691	0.00981358	0.0510926	0.192074	At_Dt
GB_A01G2423	GB_D01G2497	0.00937415	0.0282576	0.331739	At_Dt
GB_A03G0408	GB_D03G1581	0.00247321	0.049198	0.0502706	At_Dt
GB_A05G4434	GB_D04G0035	0.0018388	0.0387974	0.047395	At_Dt
GB_A05G3992	GB_D04G0471	0.00772415	0.0256755	0.300837	At_Dt
GB_A05G3887	GB_D04G0574	0.00606615	0.0422498	0.143578	At_Dt
GB_A05G3707	GB_D04G0918	0.00476428	0.0341997	0.139308	At_Dt
GB_A05G1064	GB_D05G1039	0.00183627	0.0345648	0.0531253	At_Dt
GB_A05G1209	GB_D05G1196	0.00175319	0.0173474	0.101064	At_Dt
GB_A06G1371	GB_D06G1211	0.00804422	0.032553	0.247111	At_Dt
GB_A07G1499	GB_D07G1515	0.0110021	0.0207806	0.529441	At_Dt
GB_A08G1129	GB_D08G1179	0.00368381	0.0248341	0.148337	At_Dt
GB_A09G0141	GB_D09G0118	0.0177654	0.0355096	0.5003	At_Dt
GB_A09G0142	GB_D09G0119	0.00687192	0.0435385	0.157835	At_Dt
GB_A09G1976	GB_D09G1823	0.00189185	0.0464692	0.0407119	At_Dt
GB_A12G1348	GB_D12G1340	0.00799311	0.0442311	0.180712	At_Dt
GB_A13G2256	GB_D13G2204	0.00469922	0.0434403	0.108176	At_Dt
GB_A01G0654	GH_A01G0666	0.000609849	0.00205797	0.296336	At_At
GB_D01G0691	GH_A01G0666	0.00919787	0.0532705	0.172663	Dt_At
GB_A01G2423	GH_A01G2318	0.000621311	0.00198347	0.313244	At_At
GB_D01G2497	GH_A01G2318	0.0100043	0.0261947	0.381921	Dt_At
GB_A03G0408	GH_A03G0423	0.000617665	0.00198544	0.311097	At_At
GB_D03G1581	GH_A03G0423	0.00185395	0.0513372	0.0361132	Dt_At
GB_A05G1064	GH_A05G1052	0.00122362	0.00199005	0.614867	At_At
GB_D05G1039	GH_A05G1052	0.00306264	0.036661	0.0835394	Dt_At
GB_A05G1209	GH_A05G1196	0.000582072	0.00190597	0.305394	At_At
GB_D05G1196	GH_A05G1196	0.00233873	0.015395	0.151914	Dt_At
GB_A05G3707	GH_A05G3622	0.000594295	0.00196464	0.302496	At_At
GB_D04G0918	GH_A05G3622	0.00536195	0.0321442	0.166809	Dt_At
GB_A05G3887	GH_A05G3792	0	0	NaN	At_At
GB_D04G0574	GH_A05G3792	0.00606615	0.0422498	0.143578	Dt_At
GB_A05G3992	GH_A05G3902	0	0.00207254	0	At_At
GB_D04G0471	GH_A05G3902	0.00772415	0.023502	0.328659	Dt_At
GB_A05G4434	GH_A05G4341	0.00440576	0.00818283	0.538415	At_At
GB_D04G0035	GH_A05G4341	0.0063019	0.0483191	0.130422	Dt_At
GB_A06G1371	GH_A06G1326	0.000616143	0.00198939	0.309714	At_At
GB_D06G1211	GH_A06G1326	0.00742312	0.0346235	0.214396	Dt_At
GB_A07G1499	GH_A07G1497	0.00180759	0	-Infinity	At_At
GB_D07G1515	GH_A07G1497	0.0116181	0.0207806	0.559084	Dt_At
GB_A08G1129	GH_A08G1065	0.00183889	0	-Infinity	At_At
GB_A09G0142	GH_A09G0120	0.00114036	0.00184445	0.618265	At_At
GB_D09G0119	GH_A09G0120	0.00687323	0.0415658	0.165358	Dt_At
GB_A09G1976	GH_A09G1857	0.00063012	0.00205058	0.307288	At_At
GB_D09G1823	GH_A09G1857	0.00252353	0.0442933	0.0569731	Dt_At
GB_A12G1348	GH_A12G1280	0.000611808	0.00410257	0.149128	At_At
GB_D12G1340	GH_A12G1280	0.00737522	0.0442311	0.166743	Dt_At
GB_A13G2222	GH_A13G2088	0.00309646	0.0102548	0.301952	At_At
GB_D13G2170	GH_A13G2088	0.0272908	0.0952035	0.286657	Dt_At
GB_A13G2256	GH_A13G2121	0.00117233	0.00964644	0.12153	At_At
GB_D13G2204	GH_A13G2121	0.00470014	0.041383	0.113577	Dt_At
GB_D01G0691	GH_D01G0666	0.00121939	0	-Infinity	Dt_Dt
GB_A01G2423	GH_D01G2397	0.0112572	0.0262476	0.428886	At_Dt
GB_D01G2497	GH_D01G2397	0.00180126	0.00191632	0.939958	Dt_Dt
GB_A03G0408	GH_D03G1551	0.00247321	0.0470823	0.0525295	At_Dt
GB_D03G1581	GH_D03G1551	0	0.00198873	0	Dt_Dt
GB_A05G4434	GH_D04G0030	0.00245274	0.0346176	0.0708523	At_Dt
GB_D04G0035	GH_D04G0030	0.000612432	0.0039907	0.153465	Dt_Dt
GB_A05G3992	GH_D04G0466	0.0113305	0.0359477	0.315193	At_Dt
GB_D04G0471	GH_D04G0466	0.00417538	0.00739052	0.564964	Dt_Dt
GB_A05G3887	GH_D04G0559	0.00606615	0.0422498	0.143578	At_Dt
GB_D04G0574	GH_D04G0559	0	0	NaN	Dt_Dt
GB_D04G0918	GH_D04G0884	0.00118753	0.00197304	0.60188	Dt_Dt
GB_A05G1064	GH_D05G1043	0.00244886	0.0304353	0.0804611	At_Dt
GB_D05G1039	GH_D05G1043	0.00244511	0.00398341	0.613824	Dt_Dt
GB_A05G1209	GH_D05G1197	0.0023385	0.0173474	0.134804	At_Dt
GB_D05G1196	GH_D05G1197	0.000584055	0	-Infinity	Dt_Dt
GB_A06G1371	GH_D06G1164	0.00742274	0.0304714	0.243597	At_Dt
GB_D06G1211	GH_D06G1164	0.00184777	0.00199701	0.925268	Dt_Dt
GB_A07G1499	GH_D07G1496	0.0122026	0.0215726	0.565652	At_Dt
GB_D07G1515	GH_D07G1496	0.00255197	0	-Infinity	Dt_Dt
GB_D08G1179	GH_D08G1122	0	0	NaN	Dt_Dt
GB_A09G0141	GH_D09G0121	0.0190466	0.0333968	0.570313	At_Dt
GB_D09G0118	GH_D09G0121	0.00125668	0.00203459	0.617656	Dt_Dt
GB_A09G0142	GH_D09G0122	0.0103341	0.053305	0.193867	At_Dt
GB_D09G0119	GH_D09G0122	0.00343136	0.0129453	0.265066	Dt_Dt
GB_A09G1976	GH_D09G1811	0.00315574	0.0486514	0.0648643	At_Dt
GB_D09G1823	GH_D09G1811	0.00126064	0.00205128	0.61456	Dt_Dt
GB_A12G1348	GH_D12G1298	0.0086115	0.0420646	0.204721	At_Dt
GB_D12G1340	GH_D12G1298	0.000602773	0.00201342	0.299377	Dt_Dt
GB_D13G2170	GH_D13G2067	0.0015625	0.00756309	0.206596	Dt_Dt
GB_A13G2256	GH_D13G2102	0.0052887	0.0434403	0.121746	At_Dt
GB_D13G2204	GH_D13G2102	0.000585766	0	-Infinity	Dt_Dt
GB_A07G1499	Gorai.001G155300.1	0.00977362	0.0207662	0.470651	At_D
GB_D07G1515	Gorai.001G155300.1	0.00121494	0.00823336	0.147564	Dt_D
GB_A01G0654	Gorai.002G076600.1	0.00919552	0.0533179	0.172466	At_D
GB_D01G0691	Gorai.002G076600.1	0.00182964	0.00620693	0.294774	Dt_D
GB_A01G2423	Gorai.002G248200.1	0.0168645	0.0377952	0.446206	At_D
GB_D01G2497	Gorai.002G248200.1	0.0118943	0.0166142	0.715912	Dt_D
GB_D03G1581	Gorai.003G143300.1	0	0.0120123	0	Dt_D
GB_A09G0141	Gorai.006G012500.1	0.0186036	0.033684	0.552299	At_D
GB_D09G0118	Gorai.006G012500.1	0.00445506	0.00824043	0.540635	Dt_D
GB_A09G0142	Gorai.006G012600.1	0.00687257	0.051359	0.133814	At_D
GB_D09G0119	Gorai.006G012600.1	0.00114188	0.0110874	0.102989	Dt_D
GB_A09G1976	Gorai.006G187100.1	0.00252406	0.0486171	0.0519171	At_D
GB_D09G1823	Gorai.006G187100.1	0.00189215	0.0144682	0.130779	Dt_D
GB_D12G1340	Gorai.008G124800.1	0.00241425	0.00605452	0.398751	Dt_D
GB_A05G1209	Gorai.009G123300.1	0.00175302	0.0212643	0.0824395	At_D
GB_D05G1196	Gorai.009G123300.1	0	0.00765801	0	Dt_D
GB_A06G1371	Gorai.010G121000.1	0.00618496	0.0366299	0.16885	At_D
GB_D06G1211	Gorai.010G121000.1	0.00308436	0.00800141	0.385477	Dt_D
GB_A13G2222	Gorai.010G245300.1	0.00754637	0.0558397	0.135143	At_D
GB_D13G2170	Gorai.010G245300.1	0.00647122	0.0291749	0.221808	Dt_D
GB_A05G4434	Gorai.012G003500.1	0.00122537	0.0367046	0.0333845	At_D
GB_D04G0035	Gorai.012G003500.1	0.000612432	0.0140613	0.0435543	Dt_D
GB_A05G3992	Gorai.012G050600.1	0.00942273	0.0338742	0.278169	At_D
GB_D04G0471	Gorai.012G050600.1	0.00256493	0.0106046	0.241869	Dt_D
GB_A05G3887	Gorai.012G060800.1	0.0066748	0.0532138	0.125434	At_D
GB_D04G0574	Gorai.012G060800.1	0.000603926	0.01037	0.0582376	Dt_D
GB_A05G3707	Gorai.012G095800.1	0.0116699	0.0413968	0.281903	At_D
GB_D04G0918	Gorai.012G095800.1	0.0104573	0.00891394	1.17314	Dt_D
GB_A13G2256	Gorai.013G215800.1	0.00469922	0.0414102	0.11348	At_D
GB_D13G2204	Gorai.013G215800.1	0	0.00192123	0	Dt_D
GH_A01G0666	evm.model.Ga01G0732	0.00183132	0.00618773	0.295959	At_A
GH_D01G0666	evm.model.Ga01G0732	0.00981509	0.0510654	0.192206	Dt_A
GH_A03G0423	evm.model.Ga01G2411	0.000617602	0.0019861	0.310962	At_A
GH_D03G1551	evm.model.Ga01G2411	0.00123546	0.0470984	0.0262314	Dt_A
GH_A01G2318	evm.model.Ga02G1657	0.00124352	0	-Infinity	At_A
GH_D01G2397	evm.model.Ga02G1657	0.0106307	0.0241713	0.439808	Dt_A
GH_A05G3792	evm.model.Ga04G1517	0.00180868	0.00614338	0.294412	At_A
GH_A05G3902	evm.model.Ga04G1626	0.00125026	0.00414366	0.301729	At_A
GH_D04G0466	evm.model.Ga04G1626	0.011018	0.0326597	0.337359	Dt_A
GH_A05G4341	evm.model.Ga04G2110	0.00566872	0.0269366	0.210447	At_A
GH_D04G0030	evm.model.Ga04G2110	0.00122524	0.0367171	0.0333698	Dt_A
GH_D05G0549	evm.model.Ga05G0572	0.00473071	0.0295556	0.160061	Dt_A
GH_A05G1052	evm.model.Ga05G1104	0.00306326	0.00999848	0.306373	At_A
GH_D05G1043	evm.model.Ga05G1104	0.00429142	0.0345707	0.124135	Dt_A
GH_A05G1196	evm.model.Ga05G1255	0.00116471	0	-Infinity	At_A
GH_D05G1197	evm.model.Ga05G1255	0.00292455	0.015395	0.189967	Dt_A
GH_A06G1326	evm.model.Ga06G1223	0.0116941	0.0143585	0.814439	At_A
GH_D06G1164	evm.model.Ga06G1223	0.018598	0.0433149	0.429368	Dt_A
GH_A08G1065	evm.model.Ga08G1175	0.000612432	0.0081996	0.0746905	At_A
GH_D08G1122	evm.model.Ga08G1175	0.00245374	0.0290593	0.084439	Dt_A
GH_A09G0120	evm.model.Ga09G0093	0.00861283	0.0100437	0.857538	At_A
GH_D09G0121	evm.model.Ga09G0167	0.0158468	0.0376123	0.421319	Dt_A
GH_A09G1857	evm.model.Ga09G1844	0.000629987	0.0041096	0.153297	At_A
GH_D09G1811	evm.model.Ga09G1844	0.00315508	0.0465019	0.0678483	Dt_A
GH_A11G0013	evm.model.Ga11G4114	0.0011265	0.00376	0.2996	At_A
GH_D11G0018	evm.model.Ga11G4114	0.0102009	0.0306116	0.333235	Dt_A
GH_A12G1280	evm.model.Ga12G1804	0.00122424	0.0102953	0.118913	At_A
GH_D12G1298	evm.model.Ga12G1804	0.00799393	0.0485658	0.1646	Dt_A
GH_A13G2088	evm.model.Ga13G2256	0.015569	0.0190102	0.818978	At_A
GH_D13G2067	evm.model.Ga13G2256	0.024876	0.0809993	0.307114	Dt_A
GH_A13G2121	evm.model.Ga13G2293	0.000585938	0.0077072	0.0760247	At_A
GH_D13G2102	evm.model.Ga13G2293	0.00469922	0.0414102	0.11348	Dt_A
GH_A01G0666	GH_D01G0666	0.0104328	0.0532705	0.195846	At_Dt
GH_A01G2318	GH_D01G2397	0.0118889	0.0241875	0.491529	At_Dt
GH_A03G0423	GH_D03G1551	0.00185395	0.0492148	0.0376706	At_Dt
GH_A05G3902	GH_D04G0466	0.0113305	0.0337847	0.335372	At_Dt
GH_A05G3792	GH_D04G0559	0.00606615	0.0422498	0.143578	At_Dt
GH_A05G3622	GH_D04G0884	0.00536249	0.0341882	0.156852	At_Dt
GH_A05G1052	GH_D05G1043	0.00367591	0.0325199	0.113036	At_Dt
GH_A06G1326	GH_D06G1164	0.00680207	0.0325364	0.20906	At_Dt
GH_A09G0120	GH_D09G0122	0.0103361	0.051302	0.201475	At_Dt
GH_A11G0013	GH_D11G0018	0.0101994	0.034544	0.295259	At_Dt
GH_A12G1280	GH_D12G1298	0.00799311	0.0420646	0.19002	At_Dt
GH_A13G2088	GH_D13G2067	0.0256871	0.0865602	0.296754	At_Dt
GH_A07G1497	Gorai.001G155300.1	0.0103887	0.0207662	0.500271	At_D
GH_D07G1496	Gorai.001G155300.1	0.00319166	0.00855777	0.372955	Dt_D
GH_A01G0666	Gorai.002G076600.1	0.00858028	0.0555018	0.154594	At_D
GH_D01G0666	Gorai.002G076600.1	0.00305189	0.00620693	0.49169	Dt_D
GH_D01G2397	Gorai.002G248200.1	0.0138077	0.0146051	0.945402	Dt_D
GH_A03G0423	Gorai.003G143300.1	0.00185395	0.0428834	0.0432324	At_D
GH_D03G1551	Gorai.003G143300.1	0	0.00999682	0	Dt_D
GH_D09G0121	Gorai.006G012500.1	0.0057316	0.00617605	0.928036	Dt_D
GH_A09G0120	Gorai.006G012600.1	0.00687388	0.0493615	0.139256	At_D
GH_D09G0122	Gorai.006G012600.1	0.00343168	0.00551896	0.621799	Dt_D
GH_A09G1857	Gorai.006G187100.1	0.0031564	0.0464365	0.0679725	At_D
GH_D09G1811	Gorai.006G187100.1	0.00189215	0.0165581	0.114273	Dt_D
GH_A11G0013	Gorai.007G002000.1	0.0107798	0.032484	0.33185	At_D
GH_D11G0018	Gorai.007G002000.1	0.00282207	0.00940599	0.300029	Dt_D
GH_A12G1280	Gorai.008G124800.1	0.00985084	0.0420499	0.234266	At_D
GH_D12G1298	Gorai.008G124800.1	0.00301902	0.00403091	0.748968	Dt_D
GH_A05G1196	Gorai.009G123300.1	0.0023385	0.0192999	0.121167	At_D
GH_D05G1197	Gorai.009G123300.1	0.000583998	0.00765801	0.0762598	Dt_D
GH_A06G1326	Gorai.010G121000.1	0.00556474	0.0387051	0.143773	At_D
GH_D06G1164	Gorai.010G121000.1	0.0024666	0.00599204	0.411646	Dt_D
GH_A13G2088	Gorai.010G245300.1	0.00886122	0.0532734	0.166335	At_D
GH_D13G2067	Gorai.010G245300.1	0.00485079	0.0210679	0.230246	Dt_D
GH_A05G4341	Gorai.012G003500.1	0.00566932	0.0461523	0.122839	At_D
GH_D04G0030	Gorai.012G003500.1	0.00122537	0.0100168	0.12233	Dt_D
GH_A05G3902	Gorai.012G050600.1	0.00942273	0.0317116	0.297138	At_D
GH_D04G0466	Gorai.012G050600.1	0.00532834	0.0177678	0.299888	Dt_D
GH_A05G3792	Gorai.012G060800.1	0.0066748	0.0532138	0.125434	At_D
GH_D04G0559	Gorai.012G060800.1	0.000603926	0.01037	0.0582376	Dt_D
GH_D04G0884	Gorai.012G095800.1	0.0104583	0.0109057	0.958981	Dt_D
GH_A13G2121	Gorai.013G215800.1	0.00470014	0.0393597	0.119415	At_D
GH_D13G2102	Gorai.013G215800.1	0.000585766	0.00192123	0.304891	Dt_D
