# Supplementary material for: Systematic analysis of CNGCs in cotton and the positive role of GhCNGC32 and GhCNGC35 in salt tolerance
Source: BMC Genomics. 2022 Aug 5;23:560. doi: 10.1186/s12864-022-08800-5 (PMC9356423; doi:10.1186/s12864-022-08800-5)
Supplement: Supplementary file 8 — Additional file 8: Table S5. Statistical results of cis-acting response elements in the promoter segments of GhCNGCs. [file 12864_2022_8800_MOESM8_ESM.xlsx]

## Sheet: Sheet1
Table S5. Statistical results of cis-acting response elements in the promoter segments of GhCNGCs.
Gene name	abscisic acid	MeJA		auxin	gibberellin			salicylic acid	defense and stress	salt-responsive	drought	low-temperature
	ABRE	CGTCA-motif	TGACG-motif	TGA-box	P-box	TATC-box	GARE-motif	TCA-element	TC-rich repeats	W box	MBS	LTR
GhCNGC32		1	1					1		1
GhCNGC14				1					2	1	1
GhCNGC15	1	1	1	1			1	1		2	1
GhCNGC16	2	2	2	1	1		1			3	2
GhCNGC9	1				2			2
GhCNGC17	2			1		1				1
GhCNGC18		1	1						1	1	1
GhCNGC33	1							1
GhCNGC1		1	1	3					1	1	1
GhCNGC19
GhCNGC2		2	2	1	1
GhCNGC3										1	1
GhCNGC34	5				1						1	1
GhCNGC20	2	1	1	1				2			1
GhCNGC30	3
GhCNGC4	1				2				2		2
GhCNGC21	2	1	1	2	2			1		1	2
GhCNGC10				2					2		2	1
GhCNGC35	5	3	3		1			2		3
GhCNGC22	1							1	2	1	2
GhCNGC23	1							1		2	1
GhCNGC5	3	2	2	3						1	1
GhCNGC36									1	1	2	3
GhCNGC24									2	1	3
GhCNGC25	2	1	1	1	1		1			1
GhCNGC11	1	1	1			1			2	2	1	1
GhCNGC26	3			1			1	1	1	2
GhCNGC12	2	1	1
GhCNGC27	2	2	2	2	1					1	2
GhCNGC6		2	2	1	1				1			1
GhCNGC7	3	2	2						1		1	1
GhCNGC37									1			1
GhCNGC38	8	1	1						1
GhCNGC28								1		1
GhCNGC31	5				1			1
GhCNGC8		2	2		2				2	1
GhCNGC29	4	2	2	1	2			1		1	1	1
GhCNGC13				1					2	1	1	1
total	60	58		23	18	2	4	16	24	31	30	11
