# Supplementary material for: Systematic analysis of CNGCs in cotton and the positive role of GhCNGC32 and GhCNGC35 in salt tolerance
Source: BMC Genomics. 2022 Aug 5;23:560. doi: 10.1186/s12864-022-08800-5 (PMC9356423; doi:10.1186/s12864-022-08800-5)
Supplement: Supplementary file 9 — Additional file 9: Table S6. List of the primers used in this study. [file 12864_2022_8800_MOESM9_ESM.xlsx]

## Sheet: Sheet1
Table S6. List of the primers used in this study.
Gene	Forward primer	Reverse primer	function
GhCNGC10	GGTTTGGGGTTTCTCGAGTCGT	AGGGTCCACTGATACAGCCAGA	qRT-PCR
GhCNGC11	GCACTGCTGATCGGAAACATGC	CCACTGTTCTGAGTCACGCCTT
GhCNGC13	GCATTCTGGTACTGGGTAGCCG	TCCATATGCTGATTCCCGCAGT
GhCNGC17	GTCGTAGGGGCAGCATGGTATG	CGTATTGCGATCAGTACGGCCA
GhCNGC32	GTCCGCAATTATGAGCGGCAAC	CTTTGTACTGGGTCGCCTTCCC
GhCNGC35	AGCACAACAGAATGGCTGGAGG	GTTGCGGACCCTTTGCTTGAAC
GhCNGC32	AGGAGGAGAAATAGAAGAAGA	CACCCGTCCACGAAGAGGCAC	Fragment amplification in VIGS
GhCNGC35	GTAACGCTAGTAATGACGGTG	TAATCTCAGGTCACAATTCTC
